# Supplementary material for: The Effect of Captivity on the Dynamics of Active Bacterial Communities Differs Between Two Deep-Sea Coral Species
Source: Front Microbiol. 2018 Oct 29;9:2565. doi: 10.3389/fmicb.2018.02565 (PMC6215855; doi:10.3389/fmicb.2018.02565)
Supplement: Supplementary file 1 [file Table_1.xlsx]

## Sheet: Sheet1
Table 1. Results for ANOSIM statistics. p values are shown in the upper part and R values in the lower part
	L. pertusa DNA	L. pertusa RNA	M. oculata DNA	M. oculata RNA	Water DNA	Water RNA
L. pertusa DNA	-	0.0028	0.0001	0.0001	0.0001	0.0001
L. pertusa RNA	0.213	-	0.0001	0.0001	0.0001	0.0001
M. oculata DNA	0.7448	0.86	-	0.002	0.0001	0.0001
M. oculata RNA	0.9166	0.88	0.11	-	0.0001	0.0001
Water DNA	0.6876	0.65	0.93	0.98	-	0.5336
Water RNA	0.7322	0.59	0.94	0.98	-0.02	-
Table 2. List of the most abundant OTUs associated to L. pertusa and M. oculata at time 0
OTU	Host	Blast result	Identity	Isolation source	Reference	Corresponding OTU found in	Silva annotation	Reference sequence
						in Meistertzheim et al. 2016
OTU2	L. pertusa	FJ041507.1	0.99	Lophelia pertusa	Kellogg et al., 2009	none	Spirochaetae_Spirochaetes_Spirochaetales_Leptospiraceae_Leptospira	AACTAACGCTAGCGGTGCGTCTTAAACATGCAAGTCAAACGGCTAACTTCGGTTAGCAGTGGCGAACGGGTGAGTAACACTTGAGTGATCTACCTTATAGTCTGAAATAACTTTTTGAAAAAAGAGCTAATGTCGGATAGTCTTTTTCTTTCGTTAGGAAAAGTAAAGTGGCAACATGCTATAAAATGAGCTTAAGTATGATTAGTTAGTTGGTGAGGTAATTGCTCACCAAGACGATGATCATTAACTGTCTTGAGAGAGAGAACAGTCACAATGGAACTGAGATACGGTCCATACTCCTACGGGAGGCAGCAGTTAAGAATTTTGCTCAATGGGGGAAACCCTGAAGCAGCGACACCGTGTAAATGAAGAATGTCTTCGGATTGTAAAATTTAATAA…
OTU8	L. pertusa	KC668422.1	0.95	Acropora humilis	Bayer et al., 2013	LDC-11 (100%)	Proteobacteria_Alphaproteobacteria_Rickettsiales_SM2D12	AACGAACGCTTGCGGCAGGCTTAACACATGCAAGTCGGACGGTAAAGAGACTTCGGTTTCTTTATAGTGGCGAACGGGTGCGTAACACGTGGGAACATGCCCATAGGTAGGGGATAACTGCGGGAAACTGCAGCTAATACCGTATATGCTCTACGGAGTAAAGATTTATCGCCTATGGATTGGCCCGCGGTCGATTAGATAGTTGGTGGGGTAATTGCCTACCAAGTCCGTGATCGATAGCTGGTTTGAGAGAATGATCAGCCACATTGGGACTGAGATACGGCCCAGACTCCTACGGGAGGCAGCAGTGGGGAATATTGGACAATGGAGGAAACTCTGATCCAGCCATGCCGCGTGAGTGATGAAGGCCTTCGGGTTGTAAAGCTCTTTTAGCGAGGA…
OTU31	L. pertusa	KF180827.1	0.97	Eunicella verrucosa	Ransome et al., 2014	LDC-10 (100%)	Proteobacteria_Gammaproteobacteria_Alteromonadales_Alteromonadaceae_OM60 (NOR5) clade	ATTGAACGCTGGCGGCAGGCCTAACACATGCAAGTCGAGCGAGAAAGGTCTTCGGGCTGAGTAAAGCGGCGGACGGGTGAGTAACGCGTAGGAATCTACCTGGTAGTGGGGGACAACATGTGGAAACGCATGCTAATACCGCATACGCCCTACGGGGGAAAGCGGGGGACCTTCGGGCCTCGCGCTATCAGATGAGCCTGCGTAAGATTAGCTAGTTGGTGGGGTAAAGGCTCACCAAGGCGACGATCTTTAGCTGGTCTGAGAGGATGATCAGCCACACTGGAACTGAGACACGGTCCAGACTCCTACGGGAGGCAGCAGTGGGGAATATTGCACAATGGGGGAAACCCTGATGCAGCCATGCCGCGTGTGTGAAGAAGGCTCTAGGGTTGTAAAGCA…
OTU6	L. pertusa	HM173265.1	0.96	Cryogorgia koolsae	Gray et al., 2011	LDC-9 (100%)	Proteobacteria_Alphaproteobacteria_Rickettsiales_Anaplasmataceae_Candidatus Xenohaliotis	AACGAACGCTAGCGGCAGGCCTAACACATGCAAGTCGAACGAACTAAAATTTAGCTTGCTAAATTTTAGTTAGTGGCAGACGGGTGAGTAACACATGAGAATCTACCTGATAGTAAGGAATAACCACCAGAAATGGTGGCTAATACCTTATATACCCTGAGGGGGAAAGATTTATCGCTATCAGATGAGCTTGTGCTAGATTAGCTTGTTGGTAGGGTAATTGCCTACCAAGGCGATGATCTATAGCTGGTCTGAGAGGACGGACAGCCACATTGGAACTGAGATACGGTCTAGACTCCTACGGGAGGCAGCAGTGGGGAATATTGGACAATGAGCGAAAGCTTGATCCAGCCATGCCGCATGAGTGAAGAAGGCTCTAGGGTTGTAAAACTCTTTCAG…
OTU87	L. pertusa	JN621443.1	0.86	Marine sediment	Vandieken et al., 2012	none	Proteobacteria_Deltaproteobacteria_SAR324 clade(Marine group B)	AACGAACGCTGGCGGTATGCTTAACACATGCAAGTCGAACGGGATATAAATCTTCGGATTTATTGAGAGTGGCGAACGGGTGAGTAATACGTAGATGATCTACCCTTAAGACTGGGATAACCTTGTGAAAACGAGGCTAATACCGGATAATAAACTAATTCATTTTAGTTTTAAAAACTCAGGTGCTTAAGGATGAGTCTTCGTTCCATTAGCTAGTTGGTAAGGTAATGGCTTACCAAGGCGACGATGGATAGCGGGTCTGAGAGGACGATCCGCCACACTGGCACTGAGATACGGGCCAGACTCCTACGGGAGGCAGCAGTGGGGAATCTTGCGCAATGGGCGAAAGCCTGACGCAGCAATACCGCGTGAATGAAGAAGGTCTTCGGATTGTAAAGT…
OTU181	L. pertusa	FJ041400.1	0.99	Lophelia pertusa	Kellogg et al., 2009	none	Proteobacteria_Alphaproteobacteria_Rhodospirillales_Rhodospirillaceae_Thalassospira_	AACGAACGCTGGCGGCAGGCCTAACACATGCAAGTCGAGCGAGAAAGCACCTTCGGGTGTGATTAGAGCGGCGAACGGGTTAGTAACGCGTGGGAACATACACAGCACTGGGGGATAACCACTGGAAACGGTGGCTAATACCGCATACGCCCTACGGGGGAAAGATTTATCGGTGTTGGATTGGCCCGCGTTAGATTAGTTAGTTGGTGGGGTAATGGCCTACCAAGGCAACGATCTATAGCTGGTTTGAGAGGATGATCAGCAACACTGGAACTGAGACACGGTCCAGACTCCTACGGGAGGCAGCAGTGGGGAATATTGCACAATGGGGGAAACCCTGATGCAGCCATGCCGCGTGAGTGAAGAAGGCCTTAGGGTTGTAAAACTCTTTCAGATGTA…
OTU1	M. oculata	AB611840.1	0.97	Galaxea fascicularis	Agostini et al., 2012	LDC-1 (100%)	Proteobacteria_Gammaproteobacteria_Oceanospirillales_Hahellaceae_Endozoicomonas	ATTGAACGCTGGCGGCAGGCCTAACACATGCAAGTCGAGCGGTAACAGGACTAGCTTGCTAGTTGCTGACGAGCGGCGGACGGGTGCGTAACACGTAGGAATCTGCCCGGTAGTGGGGGATAGCCCGGAGAAATCCGGATTAATACCGCATACACCCTAAGGGGAAAAGCAGGGGATCAGTTTACTGACCTTGCGCTATCGGATGAGCCTGCGTCGGATTAGCTAGTTGGTGGGGTAAAGGCCTACCAAGGCGACGATCCGTAGCTGGTCTGAGAGGATGATCAGCCACACTGGGACTGAGACACGGCCCAGACTCCTACGGGAGGCAGCAGTGGGGAATATTGCACAATGGGCGCAAGCCTGATGCAGCCATGCCGCGTGTGTGAAGAAGGCTCTAGG…
OTU1846	M. oculata	KC669262.1	0.95	Acropora humilis	Bayer et al., 2013	LDC-3 (99%)	Proteobacteria_Gammaproteobacteria_Oceanospirillales_Hahellaceae_Endozoicomonas	ATTGAACGCTGGCGGCAGGCCTAACACATGCAAGCCGAGCGGTAACAGGGATAGCTTGCTATCTGCTGACGAGCGGCGGACGGGTGCGTAACACGTAGGAATCTGCCCGGTAGTGGGGGATAGCCCGGAGAAATCCGGATTAATACCGCATACGCCCTAAGGGGGAAAGCAGGGGATCAGTTTACTGACCTTGCACTATCGGATGAGCCTGCGTCGGATTAGCTTGTTGGTGGGGTAAAGGCCCACCAAGGCGACGATCCGTAGCTGGTCTGAGAGGATGATCAGCCACACTGGGACTGAGACACGGCCCAGACTCCTACGGGAGGCAGCAGTGGGGAATATTGCACAATGGGCGCAAGCCTGATGCAGCCATGCCGCGTGTGTGAAGAAGGCTCTAGG…
OTU5	M. oculata	LT174082.1	0.94	Pacific oysters	Lokmer and Wegner 2015	LDC-6 (95%)	Spirochaetae_Spirochaetes_Spirochaetales_Spirochaetaceae	AACGAACGTTAGCGAGATGTTTTAAGCATGCAAGTCGAGCGGTAACTGCCTTCGGGTGAAGACGAGCGGCAAACGGGTGAGTAATGAGAAGTTATCTGCCTATTAGACTGGAATAGCCCAGGGAAACCTGGATTAATGCCGGATATGAGGAAACTTGAAAGATGCGTTTGCATCACTAGTAGATGAGACTTCTTCCTATTAGCTAGTTGGTGGGGTAATGGCCTACCAAAGTGATTATAGGTAGCCGGCCTGAGAGGGTGATCGGCCACATTGGGACTGAGATACGGCCCAGATTCCTACGGGAAGCAGCAGCTAAGAATATTCCGCAATGGGGGAAACCCTGACGGAGCAATCTCGCATGGATGATGAAGGTCTTCGGATTGTAAAATCCTTTCGACA…
OTU13	M. oculata	JF268399.1	0.97	Marine sediment	Ruff et al., 2013	none	Proteobacteria_Gammaproteobacteria_Thiotrichales_Piscirickettsiaceae_Marine Methylotrophic Group3	ATTGAACGCTGGCGGCATGCTTAACACATGCAAGTCGAACGGTAACAGAACTAGCTTGCTAGTTGCTGACGAGTGGCGGACGGGTGAGTAATGTATAGGAACTTGCCTAGTAGTGGGGGACAACCTGTGGAAACGCAGGCTAATACCGCATACGCTCTACGGAGGAAAGCAGGGGATCTTCGGACCTTGCGCTATTAGATAGGCCTATATTGGATTAGCTAGTTGGTGAGGTAAAGGCTCACCAAGGCAACGATCCATAGCTGGTTTGAGAGAATGATCAGCCACACTGGGACTGAGACACGGCCCAGACTCCTACGGGAGGCAGCAGTGGGGAATATTGCACAATGGAGGAAACTCTGATGCAGCAATGCCGCGTGTGTGAAGAAGGCCTTAGGGTTG…
OTU11	M. oculata	GU117961.1	0.95	Acropora cervicornis	Sunagawa et al., 2010	LDC-8 (100%)	Proteobacteria_Epsilonproteobacteria_Campylobacterales_Helicobacteraceae	AGTGAACGCTGGCGGCGTGCTTAATACATGCAAGTCGAACGAGAACGGACATAGCTTGCTATGTTGTCAGCTAAGTGGCGCACGGGTGAGTAATGTATAGCTAACATGCCCTTTAGTGGGGGATAACAGTTGGAAACAGCTGCTAATACCCCATATTCCTTAATATCGTAAAGTTGTTAAGGGAAAGATTTATCGCTAAAGGATTGGGCTATATGGTATCAGCTTGTTGGTGGGGTAAGAGCCCACCAAGGCTATGACGCCTAACTGGTCTGAGAGGACGAACAGTCACACTGGAACTGAGACACGGTCCAGACTTCTACGGAAGGCAGCAGTAGGGAATATTGCGCAATGGGGGAAACCCTGACGCAGCAACGCCGCGTGGAGGATGACGGCCTTAGG…
OTU4	M. oculata	AM911366.1	0.97	red Lophelia pertusa	Neulinger et al., 2008	none	Tenericutes_Mollicutes_Entomoplasmatales_type_III	GATTAACGCTGGCGGCATGCCTAATACATGCAAGTCGAACGGAACACTTCGGTGTTTAGTGGCGAACGGGTGAGTAACACGTATCTAACCTACCTTTTAGCGGGGGATAACAATCGGAAACGATTGCTAATACCGCATAATATATTACATGATAACATGAAATATTGAAAGGGGCCTCAAAGCCCCACTAGAAGATGGGGATGCGGCGTATTAGTTAGTTGGTGGGGTAATGGCCTACCAAGACCATGATACGTAGCCGACCTGAGAGGGTGACCGGCCACATCGGGACTGAGACACGGCCCGGACTCCTACGGGGGGCAGCAGTAGGGAATTTTCCACAATGGACGCAAGTCTGATGGAGCAATGCCGCGTGATTGATGACGGTTTTAGGACTGTAAA…
Table 3. List of the most abundant OTUs associated to L. pertusa and M. oculata at time 270 and 730
OTU	Host	Blast result	Identity	Isolation source	Reference	Corresponding OTU found in	Silva annotation	Reference sequence
						in Meistertzheim et al. 2016
OTU24	L. pertusa/M.oculata	FN808112.1	0.95	Marine sediment	Tamminen et al., 2011	none	Planctomycetes_028H05-P-BN-P5	AACGAACGCTGGCGGCGTGGTTTAGGCATGCAAGTCGAGCGAGAAAGTACCCTTCGGGGTGCGAGTAAAGCGGCGAAAGGGTGAGTAATATATAGGTAACCTACCTCTCGAACTGGGATAATTCCTGGAAACGGGTTGTAATACCAGATGGTCTTTTCGGGTCGCATGGCCTGATTAGTAAACGGTAGCTCTGCTTCTGTCGAGAGAGGGGCCTATGTCCTATTAGCTTGTTGGTGAGGTAACGGCTCACCAAGGCGATGATGGGTAGCCGGACTGAGAGGTTGGCCGGTCACACTGGGACTGAGACACTGCCCAGACTCCTACGGGAGGCTGCAGTCGAGAATCTTCCGCAATGGGCGAAAGCCTGACGGGGCGACGCCGCGTGAACGAAGAAGGCCT…
OTU22	L. pertusa/M.oculata	KC682406.1	0.97	Mineral chips	Baquiran et al., 2016	none	Proteobacteria_Alphaproteobacteria_OCS116 clade	AACGAACGCTGGCGGCAGGCCTAACACATGCAAGTCGAACGCCCTCTTCGGAGGGAGTGGCAGACGGGTGAGTAACGCGTGGGAATCTACCTAGCTCTACGGAATAACTTCGGGAAACCGGAGCTAATACCGTATACGCCCTTCGGGGGAAAGTTTTTCGGAGTTAGATGAGCCCGCGTTAGATTAGCTTGTTGGTGAGGTAAAAGCTCACCAAGGCGACGATCTATAGCTGGTCTGAGAGGATGATCAGCCACACTGGAACTGAGACACGGTCCAGACTCCTACGGGAGGCAGCAGTGGGGAATATTGCACAATGGGCGAAAGCCTGATGCAGCCATGCCGCGTGAGTGATGAAGGCCTTAGGGTTGTAAAACTCTTTCATCGGTGAAGATAATGACG…
OTU26	L. pertusa/M.oculata	AB106120.1	0.99	Steel biofilm	Baker et al., 2003	none	Proteobacteria_Alphaproteobacteria_OCS116 clade	AACGAACGCTGGCGGCAGGCCTAACACATGCAAGTCGAACGCCCTCTTCGGAGGGAGTGGCAGACGGGTGAGTAACGCGTGGGAATCTACCTAGTGGTGGAGGATAACTTCGGGAAACCGGAGCTAATACTCCATAAGCCCTTCGGGGGAAAGTTTTTTCGCCATTAGATGAGCCCGCGTTAGATTAGCTTGTTGGTAGGGTAATGGCCTACCAAGGCGACGATCTATAGCTGGTCTGAGAGGATGATCAGCCACACTGGAACTGAGACACGGTCCAGACTCCTACGGGAGGCAGCAGTGGGGAATATTGCACAATGGGCGCAAGCCTGATGCAGCCATGCCGCGTGTGTGATGAAGGCCTTAGGGTTGTAAAACACTTTCATCGGTGAAGATAATGAC…
OTU9	L. pertusa/M.oculata	EU360288.1	0.99	Marine sediment	Wang et al., 2008	none	Proteobacteria_Gammaproteobacteria_Thiotrichales_Piscirickettsiaceae_Cycloclasticus_Cycloclasticus sp.	ATTGAACGCTGGCGGCATGCCTAACACATGCAAGTCGAACGGAAACGATGCTAGCTTGCTAGCAGGCGTCGAGTGGCGGACGGGTGAGTAATGCATAGGAATCTACCTAATAGTGGGGGACAACCTGGTGAAAACCAGGCTAATACCGCATAATCCCTACGGGGCAAAGCAGGGGACCTTCGGGCCTTGCGCTAATAGATGAGCCTATGTCGGATTAGCTAGTTGGTGAGGTAATGGCTCACCAAGGCAACGATCCGTAGCTGGTTTGAGAGAATGATCAGCCACACTGGGACTGAGACACGGCCCAGACTCCTACGGGAGGCAGCAGTGGGGAATATTGCACAATGGAGGAAACTCTGATGCAGCAATGCCGCGTGTGTGAAGAAGGCCTTAGGGTTG…
References
Agostini S, Suzuki Y, Higuchi T, Casareto B, Yoshinaga K, Nakano Y et al. (2012). Biological and chemical characteristics of the coral gastric cavity. Coral Reefs 31: 147-156.
Baker PW, Ito K, Watanabe K. (2003). Marine prosthecate bacteria involved in the ennoblement of stainless steel. Environ Microbiol 5: 925-932.
Baquiran J-PM, Ramírez GA, Haddad AG, Toner BM, Hulme S, Wheat CG et al. (2016). Temperature and redox effect on mineral colonization in Juan de Fuca Ridge Flank subsurface crustal fluids. Front Microbiol 7: 396.
Bayer T, Neave MJ, Alsheikh-Hussain A, Aranda M, Yum LK, Mincer T et al. (2013). The microbiome of the Red Sea coral Stylophora pistillata is dominated by tissue-associated Endozoicomonas bacteria. Appl Environ Microbiol 79: 4759-4762.
Gray MA, Stone RP, McLaughlin MR, Kellogg CA. (2011). Microbial consortia of gorgonian corals from the Aleutian islands. FEMS Microbiol Ecol 76: 109-120.
Kellogg CA, Lisle JT, Galkiewicz JP. (2009). Culture-independent characterization of bacterial communities associated with the cold-water coral Lophelia pertusa in the northeastern Gulf of Mexico. Appl Environ Microbiol 75: 2294-2303.
Lokmer A, Wegner KM. (2015). Hemolymph microbiome of Pacific oysters in response to temperature, temperature stress and infection. ISME J 9: 670.
Meistertzheim A-L, Lartaud F, Arnaud-Haond S, Kalenitchenko D, Bessalam M, Le Bris N et al. (2016). Patterns of bacteria-host associations suggest different ecological strategies between two reef building cold-water coral species. Deep Sea Res Pt I 114: 12-22.
Neulinger SC, Järnegren J, Ludvigsen M, Lochte K, Dullo W-C. (2008). Phenotype-specific bacterial communities in the cold-water coral Lophelia pertusa (Scleractinia) and their implications for the coral's nutrition, health, and distribution. Appl Environ Microbiol 74: 7272-7285.
Ransome E, Rowley SJ, Thomas S, Tait K, Munn CB. (2014). Disturbance to conserved bacterial communities in the cold-water gorgonian coral Eunicella verrucosa. FEMS Microbiol Ecol 90: 404-416.
Ruff SE, Arnds J, Knittel K, Amann R, Wegener G, Ramette A et al. (2013). Microbial communities of deep-sea methane seeps at Hikurangi continental margin (New Zealand). PLoS One 8: e72627.
Sunagawa S, Woodley CM, Medina M. (2010). Threatened corals provide underexplored microbial habitats. PLoS One 5: e9554.
Tamminen M, Karkman A, Corander J, Paulin L, Virta M. (2011). Differences in bacterial community composition in Baltic Sea sediment in response to fish farming. Aquaculture 313: 15-23.
Vandieken V, Pester M, Finke N, Hyun J-H, Friedrich MW, Loy A et al. (2012). Three manganese oxide-rich marine sediments harbor similar communities of acetate-oxidizing manganese-reducing bacteria. ISME J 6: 2078.
Wang B, Lai Q, Cui Z, Tan T, Shao Z. (2008). A pyrene‐degrading consortium from deep‐sea sediment of the West Pacific and its key member Cycloclasticus sp. P1. Environ Microbiol 10: 1948-1963.
